# Supplementary material for: Variants in CDH23 cause a broad spectrum of hearing loss: from non-syndromic to syndromic hearing loss as well as from congenital to age-related hearing loss
Source: Hum Genet. 2022 Jan 12;141(3-4):903–14. doi: 10.1007/s00439-022-02431-2 (PMC9034991; doi:10.1007/s00439-022-02431-2)
Supplement: Supplementary file 1 — Supplementary file1 (XLSX 25 KB) Table 1 CDH23 variants identified in this study. The minor allele frequencies (MAFs) of variants in the Japanese and other ethnic groups are shown. [file 439_2022_2431_MOESM1_ESM.xlsx]

## Sheet: Sheet1
Table1 CDH23 variants identified in this study
					Allele frequency
						genomAD exome		Score
Amino acid Change	Nucleotide Change	Exon	Domain*	Calcium-binding elements	TOMMO 8.3KJPN	All	East Asia	PolyPhen2 HVAR**	SIFT***	CADD Pred	REVEL	dbscSNV ADA	Supporting evidence	ACMG criteria	Reference
p.G112R	c.334G>C	5	EC1		0	0	0	B	D	25.3	0.209	0.8629	PM2 + PP3	Uncertain Significance	This study
	c.336+1G>A		EC1		0	6.82e-05	0			26.5		1	Previously reported	AR Likely Pathogenic	Astuto et al. (2002)
p.D160N	c.478G>A	7	EC2	DXD	0	4.021e-06	0	D	D	31	0.805		Previously reported	AR Likely Pathogenic	Bonnet et al. (2016)
p.D231E	c.693C>G	8	EC2	DXD	0	0	0	B	D	23.9	0.333		PM2 + PM5 + PP1 Moderate	Uncertain Significance	This study
p.P240L	c.719C>T	8	EC3		0.0031	4.012e-05	0.0006	B	D	25.8	0.516		Previously reported	AR Pathogenic	Wagatsuma et al. (2007)
p.Y241D	c.721T>G	8	EC3		0	0	0	P	D	27.7	0.725		PM2 + PM3 + PP3	Uncertain Significance	This study
p.Y246X	c.738C>A	8	EC3		0	0	0			31			PVS1 + PM2	AR Likely Pathogenic	This study
p.R256C	c.766C>T	9	EC3		0.0001	1.768e-05	0	D	D	32	0.249		PM2 Supporting + PM3 Supporting	Uncertain Significance	This study
p.D264E	c.792T>A	9	EC3	DXD	0	0	0	D	D	27	0.715		PM2 + PM3 + PM5 + PP3	AR Likely Pathogenic	This study
p.R269W	c.805C>T	9	EC3		0	8.624e-06	0	D	D	34	0.439		PM2 + PM3 Strong + PP1	AR Likely Pathogenic	This study
p.N281S	c.842A>G	10	EC3		0.0001	0	0	B	T	26	0.169		PM2 Supporting	Uncertain Significance	This study
p.Y288X	c.864C>A	10	EC3		0	0	0			36			PVS1 + PM2 + PM3	AR Pathogenic	This study
p.R301W	c.901C>T	10	EC3		0	8.025e-06	0	D	D	34	0.53		PM2 Supporting + PM3 + PM5 + PP1	AR Likely Pathogenic	This study
p.R301Q	c.902G>A	10	EC3		0	8.025e-06	0	D	D	34	0.563		Previously reported	AR Likely Pathogenic	Wagatsuma et al. (2007)
p.E302Rfs*11	c.902delG	10	EC3		0	0	0						PVS1 + PM2 + PM3	AR Pathogenic	This study
p.T317M	c.950C>T	11	EC3		0.0002	8e-06	0	D	D	32	0.207		PM2 Supporting + PM3	Uncertain Significance	This study
p.Y389X	c.1167C>A	12	EC4		0	0	0			35			PVS1 + PM2 + PM3	AR Pathogenic	This study
p.S401P	c.1201T>C	12	EC4		0	0	0	D	D	24.7	0.496		PM2 + PP3	Uncertain Significance	This study
p.E435K	c.1303G>A	13	EC4		0	4.016e-06	0	D	T	28.9	0.63		PM2 + PM3	Uncertain Significance	This study
p.I448F	c.1342A>T	13	EC4		0.0004	4.011e-06	0	D	D	27.5	0.63		PM2 Supporting + PM3 + PP3	Uncertain Significance	This study
p.L508P	c.1523T>C	15	EC5		0	0	0	D		27.7	0.932		PM2 + PM3 + PP3	Uncertain Significance	This study
p.T512M	c.1535C>T	15	EC5		0.0001	4.94e-05	0	B		23.8	0.232		PM3 + BS1 Supporting	Uncertain Significance	This study
p.E524*	c.1569dupT	15	EC5		0	0	0						PVS1 + PM2	AR Likely Pathogenic	This study
p.G538R	c.1612G>C	15	EC5		0	0	0	D		25.1	0.428		PM2 + PM3	Uncertain Significance	This study
p.E541K	c.1621G>A	15	EC5		0	0.0001	5.612e-05	B	T	22.5	0.324		PM2 Supporting + PM3	Uncertain Significance	This study
p.I600Cfs*26	c.1797_1810del	16	EC6		0	0	0						PVS1 + PM2 + PM3	AR Pathogenic	This study
	c.1859-3C>A		EC6		0	0	0					0.9874	PM2 + PM3 + PP3	Uncertain Significance	This study
p.G705_Q706insREYG	c.2102_2103insCCGGGAGTACGG	19	EC7		0	8.181e-06	0						PM2 Supporting + PM3 + PM4	Uncertain Significance	This study
p.G705R	c.2113G>C	19	EC7		0	0	0	D	D	26.9	0.517		PM2 + PM3	Uncertain Significance	This study
p.D773A	c.2318A>C	21	EC7	DXNDN	0	0	0	P		28.7	0.623		PM2 + PM3	Uncertain Significance	This study
p.P776T	c.2326C>A	21	EC7		0	0	0	P		32	0.928		PM2 + PP3	Uncertain Significance	This study
p.E956K	c.2866G>A	24	EC9	DRE	0.0003	3.249e-05	5.596e-05	D		34	0.616		Previously reported	AR Pathogenic	Miyagawa et al. (2012)
p.P993R	c.2978C>G	25	EC9		0	0	0	D		29.7	0.888		PM2 + PM3 + PP3	Uncertain Significance	This study
p.D1074N	c.3220G>A	26	EC10		0.0001	1.209e-05	0	B		24.5	0.64	1	Previously reported	AR Likely Pathogenic	Bonnet et al. (2016)
p.R1081X	c.3241C>T	27	EC10		0	0	0			37			Previously reported	AR Pathogenic	Kimberling et al. (2010)
	c.3716-3C>G		EC12		0	0	0					0.9999	PM2 + PM3 + PP3	Uncertain Significance	This study
p.P1290Rfs*75	c.3866delC	31	EC12		0	0	0						PVS1 + PM2 + PM3	AR Pathogenic	This study
p.N1293Tfs*72	c.3877delA	31	EC12		0	0	0						PVS1 + PM2 + PM3	Uncertain Significance	This study
p.D1341N	c.4021G>A	31	EC13		0	4.066e-06	0	D		33	0.738		Previously reported	AR Likely Pathogenic	de Brouwer et al. (2003)
p.T1368M	c.4103C>T	31	EC13		0	1.806e-05	8.803e-05	D		33	0.892	0.9726	Previously reported	Uncertain Significance	Miyagawa et al. (2012)
	c.4206+5G>A		EC13		0.0002	3.065e-05	6.053e-05					0.9999	PM2 Supporting + PP3	Uncertain Significance	This study
p.S1424X	c.4271C>A	33	EC14		0.0001	0	0			37			PVS1 + PM2 Supporting	AR Likely Pathogenic	This study
p.A1443D	c.4328C>A	33	EC14		0	0	0	D		33	0.822		PM2 + PM3 + PM5 + PP3	AR Likely Pathogenic	This study
	c.4359+5G>A		EC14		0	0	0					0.9999	PM2 + PM3 Supporting + PP3	Uncertain Significance	This study
p.E1488G	c.4463A>G	34	EC14		0	0	0	D		31	0.951		PM2 + PM3 + PP1 + PP3	AR Likely Pathogenic	This study
p.L1495R	c.4484T>G	34	EC14		0	0	0	D		29.9	0.662		PM2	Uncertain Significance	This study
p.R1502X	c.4504C>T	35	EC14		0.0001	2.411e-05	0			44			Previously reported	AR Pathogenic	Astuto et al. (2002)
p.G1558R	c.4672G>A	36	EC15		0	1.627e-05	0.0001	D		34	0.826		PM2 Supporting + PM3 + PP3	Uncertain Significance	This study
p.G1583S	c.4747G>A	36	EC15		0.0001	8.2e-06	0	D		29.5	0.697		PM1 + PM2 Supporting + PM3 Strong	AR Likely Pathogenic	This study
p.R1588W	c.4762C>T	36	EC15		0.0051	0.0002	0.0011	D		26.6	0.421		Previously reported	AR Likely Pathogenic	Wagatsuma et al. (2007)
p.E1595K	c.4783G>A	36	EC15		0	2.079e-05	0	D		25.4	0.55		Previously reported	AR Likely Pathogenic	Astuto et al. (2002)
p.T1618M	c.4853C>T	37	EC15		0	2.068e-05	0	D		33	0.558		PM2 Supporting + PM3 Supporting + PM5	Uncertain Significance	This study
p.D1626A	c.4877A>C	37	EC15	DXNDN	0.0001	0	0	D		25.9	0.918		Previously reported	Uncertain Significance	Miyagawa et al. (2012)
p.V1711I	c.5131G>A	38	EC16		0.001	0.0003	0.0026	D		23.8	0.17		Previously reported	Uncertain Significance	Wagatsuma et al. (2007)
p.Q1716P	c.5147A>C	38	EC16		0.0001	0	0	D		25.4	0.462		Previously reported	AR Pathogenic	Wagatsuma et al. (2007)
p.R1746Q	c.5237G>A	39	EC17		0	6.822e-05	0	B		27.8	0.354		Previously reported	AR Likely Pathogenic	Bolz et al. (2001)
p.G1757S	c.5269G>A	39	EC17		0	0	0	D		25.3	0.421		PM2 + PM3 Supporting	Uncertain Significance	This study
p.E1862K	c.5584G>A	41	EC18		0	1.203e-05	0	P		23.6	0.568		Previously reported	AR Likely Pathogenic	Xiang et al. (2020)
p.R1916H	c.5747G>A	42	EC18		0.0001	2.944e-05	0.0001	D		25	0.736		Previously reported	Uncertain Significance	Park et al. (2014)
p.S1927Cfs*16	c.5779_5780del	42	EC18		0	0	0						Previously reported	AR Pathogenic	Yoshimura et al. (2014)
p.P1932L	c.5795C>T	42	EC18		0	4.203e-06	5.749e-05	D		24.3	0.439		PM2 Supporting + PM3 Strong	Uncertain Significance	This study
p.R1939G	c.5815A>G	42	EC18		0	0	0	D		23.9	0.385		PM2 + PM3 Strong + BS2	Uncertain Significance	This study
	c.5820+5G>T		EC18		0	0	0					0.9999	PM2 + PM3 Strong + PP1 + PP3	AR Likely Pathogenic	This study
	c.5821-2A>G		EC18		0	0	0			23		1	Previously reported	AR Pathogenic	Baux et al. (2008)
p.N1953K	c.5859T>A	43	EC18	DXNDN	0	0	0	D		22.7	0.547		PM2	Uncertain Significance	This study
p.P1957H	c.5870C>A	43	EC18		0	0	0	D		24.7	0.829		PM2 + PM3 + PP3	Uncertain Significance	This study
p.L1986P	c.5957T>C	44	EC19		0	0	0	D		24.2	0.314		PM2 + PM3 + PP1	Uncertain Significance	This study
p.G2017S	c.6049G>A	44	EC19		0	2.873e-05	0	D		23.7	0.913	1	Previously reported	AR Likely Pathogenic	Blanchet et al. (2007)
	c.6050-9G>A		EC19		0	4.888e-05	0					0.9991	Previously reported	AR Likely Pathogenic	von Brederlow et al. (2002)
p.R2029W	c.6085C>T	45	EC19	DRE	0.0026	2.445e-05	0.0002	D		16.57	0.701		Previously reported	AR Pathogenic	Wagatsuma et al. (2007)
p.S2033X	c.6098C>A	45	EC19		0	0	0			5.963			PVS1 + PM2 + PM3	AR Pathogenic	This study
p.R2107X	c.6319C>T	46	EC20		0	0	0			22.1			Previously reported	AR Likely Pathogenic	Xiong et al. (2015)
p.D2202N	c.6604G>A	46	EC21	DXD	0.0001	8.036e-06	5.564e-05	D		18.84	0.732		Previously reported	AR Pathogenic	Bork et al. (2001)
p.D2202E	c.6606C>A	46	EC21	DXD	0	0	0	D		20.5	0.734		Previously reported	AR Pathogenic	Yang et al. (2013)
p.D2219N	c.6655G>A	46	EC21	DXD	0	3.235e-05	0	D	D	19.33	0.287		Previously reported	Uncertain Significance	Moteki et al. (2016)
p.T2280Sfs*92	c.6835_6838del	48	EC21		0	0	0						PVS1 + PM2 + PM3	AR Likely Pathogenic	This study
p.N2282Tfs*91	c.6844delA	48	EC21		0	0	0						Previously reported	AR Likely Pathogenic	Schultz et al. (2011)
p.N2287K	c.6861T>G	48	EC21	DXNDN	0	0	0	D	D	23.2	0.667		Previously reported	AR Likely Pathogenic	Miyagawa et al. (2012)
p.Y2301H	c.6901T>C	48	EC22		0	4.012e-06	0	P	D	27.3	0.458		PM2 Supporting + PM3	Uncertain Significance	This study
p.D2322E	c.6966C>G	48	EC22	DXD	0	0	0	D	D	25.8	0.783		PM2 + PM3 + PP1 + PP3	AR Likely Pathogenic	This study
p.R2382Q	c.7145G>A	49	EC22		0.0002	6.42e-05	0.0007	D	D	28.6	0.237		Previously reported	Uncertain Significance	Miyagawa et al. (2013a)
p.E2438K	c.7312G>A	50	EC23		0.0001	4.003e-06	0	B	T	16.73	0.276		Previously reported	AR Pathogenic	Miyagawa et al. (2012)
p.L2441P	c.7322T>C	50	EC23		0	0	0	D	D	27.8	0.62		PM2 + PM3 Strong	AR Likely Pathogenic	This study
p.T2454T	c.7362G>A	51	EC23		0	0	0					0.9994	PM2 Supporting + PM3 Supporting + PP1 + PP3 + BP7	Uncertain Significance	This study
	c.7363-2->G		EC23		0	0	0					1	PVS1 + PM2	AR Likely Pathogenic	This study
	c.7363-2A>C		EC23		0	0	0			23.6		1	PVS1 + PM2 + PM3	AR Likely Pathogenic	This study
p.Y2471C	c.7412A>G	51	EC23		0	0	0	D	D	27.8	0.859		PM2 + PM3 + PP3	Uncertain Significance	This study
p.L2473P	c.7418T>C	51	EC23		0	0	0	D	D	28.3	0.747		Previously reported	Uncertain Significance	Miyagawa et al. (2012)
p.R2488H	c.7463G>A	51	EC23		0.0003	0.0002	5.564e-05	P	D	29.3	0.218		PM3 Very strong + PS4 + BS1	Uncertain Significance	This study
p.R2489C	c.7465C>T	51	EC23		0	1.204e-05	0	D	D	34	0.264		PM2 + PM5 + PP1 Moderate	AR Likely Pathogenic	This study
p.R2489H	c.7466G>A	51	EC23		0	2.409e-05	0	P	D	27.8	0.21		Previously reported	Uncertain Significance	Wagatsuma et al. (2007)
p.Q2494H	c.7482G>T	51	EC23		0	0	0	D	T	24.7	0.383		PM2 + PM3 + PP3	Uncertain Significance	This study
p.F2509L	c.7525T>C	52	EC23		0	0	0	D	D	24.5	0.925		PM2 + PM3 + PP3	Uncertain Significance	This study
p.L2544V	c.7630T>G	52	EC24		0	0	0	B	T	0.003	0.025		Previously reported	Uncertain Significance	Yang et al. (2013)
p.T2584Qfs*70	c.7748delC	53	EC24		0	0	0						PVS1 + PM2 + PM3	AR Likely Pathogenic	This study
p.N2607I	c.7820A>T	53	EC24	DXNDN	0	0	0	D	D	28.8	0.773		PM2 Supporting + PM3 Supporting + PP3	Uncertain Significance	This study
p.N2645D	c.7933A>G	54	EC25		0	0	0	D	D	31	0.671		PM2	Uncertain Significance	This study
p.F2664I	c.7990T>A	54	EC25		0	0	0	D	D	32	0.85		PM2 + PM3 + PP3	Uncertain Significance	This study
	c.8064+1G>A		EC25		0	0	0			25.3		1	PVS1 + PM2 + PM3 Supporting	AR Pathogenic	This study
p.D2695N	c.8083G>A	55	EC25		0	2.266e-05	0	D	D	35	0.789		PM2 Supporting + PM3 + PP3	Uncertain Significance	This study
p.F2722L	c.8166C>G	55	EC25		0	0	0	D	D	32	0.826		PM2 + PM3 + PP1 + PP3	AR Likely Pathogenic	This study
p.T2751*	c.8247_8248insGT	56	EC26		0	0	0						PVS1 + PM2 + PM3 + PP1	AR Likely Pathogenic	This study
p.A2753T	c.8257G>A	56	EC26		0.0001	4.43e-05	0	B	T	24.6	0.363		Previously reported	Uncertain Significance	Yang et al. (2013)
p.F2777S	c.8330T>C	57	EC26		0	0	0	D	D	28.8	0.91		PM2 + PM3 Strong, PP3	AR Likely Pathogenic	This study
p.D2790Gfs*37	c.8366dupG	57	EC26		0	0	0						PVS1 + PM2 + PM3 Supporting	AR Pathogenic	This study
p.R2793Q	c.8378G>A	57	EC26		0	3.619e-05	0	D	D	34	0.575		PM2 Supporting + PM3 Strong	Uncertain Significance	This study
p.A2870G	c.8609C>G	58	EC27		0	0	0	D	D	28.5	0.777		PM2 + PM3 Strong +PP3	AR Likely Pathogenic	This study
p.Q2903Lfs*58	c.8704_8708del	58	EC27		0	0	0						PVS1 + PM2 + PM3	AR Pathogenic	This study
p.A2934Tfs*16	c.8799_8805del	59	EC27		0	0	0						PVS1 + PM2 + PM3	AR Pathogenic	This study
p.R2935X	c.8803C>T	59	EC27		0	4.026e-06	0			38			Previously reported	AR Pathogenic	Reddy et al. (2014)
p.D2936G	c.8807A>G	59	EC27		0	0	0	P	D	29	0.831		PM2 + PP3	Uncertain Significance	This study
p.A2938Gfs*25	c.8811dupG	59	EC27		0	0	0						PVS1 + PM2 + PM3 Supporting	AR Pathogenic	This study
p.T2943M	c.8828C>T	59	EC27		0.0002	1.21e-05	0.0001	P	D	27.1	0.266		PM2 Supporting	Uncertain Significance	This study
p.R2956S	c.8866C>A	59	EC27		0	0	0	P	D	33	0.388		PM2 + PM3 + PM5	AR Likely Pathogenic	This study
p.N2981del	c.8940_8942del	59	Linker		0.0001	0	0						PM2 + PM3 + PM4	AR Likely Pathogenic	This study
p.Q2993Q	c.8979G>A	59	Linker		0	0	0					1	PM2 + PM3 + PP3 + BP7	Uncertain Significance	This study
p.V2996Cfs*38	c.8985dupT	60	Linker		0	0	0						PVS1, PM2, PM3	AR Pathogenic	This study
p.V2996G	c.8987T>G	60	Linker		0.0001	0	0	B	D	24.8	0.371		PM2 Supporting + PM3	Uncertain Significance	This study
p.L3022P	c.9065T>C	60	Linker		0	0	0	D	D	28.4	0.609		PM2 + PM3	Uncertain Significance	This study
p.I3028F	c.9081_9082delinsAT	61	Linker		0	0	0						PM2 + PM3 Supporting	Uncertain Significance	This study
p.D3032N	c.9094G>A	61	Linker		0	8.03e-06	0	D	D	33	0.325		PM2 Supporting + PM3	Uncertain Significance	This study
p.R3043W	c.9127C>T	61	Linker		0	2.81e-05	5.563e-05	P	D	34	0.416		Previously reported	Uncertain Significance	Bonnet et al. (2011)
p.R3043P	c.9128G>C	61	Linker		0	0	0	B	D	34	0.421		PM2 + PM3 + PM5	AR Likely Pathogenic	This study
p.L3133P	c.9398T>C	65	CYTO		0	0	0	D	D	29.5	0.832		PM2 + PM3 + PM3 Supporting + PP3	AR Likely Pathogenic	This study
p.S3157Rfs*58	c.9467_9470del	65	CYTO		0	0	0						PVS1 + PM2	AR Likely Pathogenic	This study
p.G3287S	c.9859G>A	68	CYTO		0.0002	8.246e-05	0.0005	D	D	23.9	0.527		PM2 Supporting + PM3 + PP3	Uncertain Significance	This study
*: Abbreviations in Domain, EC: Extracellular; CYTO: Cytoplasmic
**: Abbreviations in PolyPhen2 HVAR Score, D: Probably damaging; P: Possibly damaging; B: Benign
***: Abbreviations in SIFT Score, D: Deleterious, T: Tolerated
