# Supplementary material for: Variants in CDH23 cause a broad spectrum of hearing loss: from non-syndromic to syndromic hearing loss as well as from congenital to age-related hearing loss
Source: Hum Genet. 2022 Jan 12;141(3-4):903–14. doi: 10.1007/s00439-022-02431-2 (PMC9034991; doi:10.1007/s00439-022-02431-2)
Supplement: Supplementary file 2 — Supplementary file2 (XLSX 21 KB) Table 2 Combinations of biallelic CDH23 variants detected and the hearing devices applied in this study [file 439_2022_2431_MOESM2_ESM.xlsx]

## Sheet: Sheet1
Table 2: Combinations of biallelic CDH23 variants detected and the hearing devices applied in this study
				Intervention**
Combination	Combination of biallelic variants on diagnostics (Amino acid Change/Nucleotide change)	Confirmation* (Y / NA)	Number of Cases	HA	CI/EAS	Not wearing	Unknown	Age range*** (n)	USH / NS / UN / NA**** (n)	Month at which neck is supported when sitting (n)	Month at which walking started (n)	Positive/negative of retinitis pigmentosa (n)
Homozygote	p.[P240L];[P240L]		30	1	21	2	6	0–65 (24)	NVS (22), NS (2), NA (6)	3–4 (13)	12–15 (13)	Negative (24)
Compound heterozygote	p.[P240L];[R2029W]	Y	30	7	14	1	8	0–79 (24)	NVS (6), NS (17), NA (7)	3–5 (7)	10–12 (5)	Negative (24)
Compound heterozygote	p.[P240L];[E956K]	Y	18	6	7		5	0–42 (12)	NVS (9), NS (17), NA (7)	3 (5)	10–14 (5)	Negative (8), Unknown (4)
Compound heterozygote	p.[P240L];[R1588W]	Y	18	3	5		10	19–68 (7)	NVS (2), NS (5), NA (10)			Negative (8)
Homozygote	p.[R1588W];[R1588W]		15	3	4	1	7	20–69 (8)	NS (8), NA (7)	3 (1)	12 (1)	Negative (8)
Compound heterozygote	p.[P240L];[D1341N]	Y	6		3	1	2	3–23	NVS (3), NS (1), NA (2)	3 (3)	12 (2)	Negative (4)
Homozygote	p.[R2029W];[R2029W]		6		4		2	17–70 (4)	NVS (1), NS (3), NA (2)			Negative (4)
Compound heterozygote	p.[P240L];[Q1716P]	Y	4		1		3	5	NVS (1), NA (3)			Negative (1)
Compound heterozygote	p.[P240L];[R2488H]	Y	4	1	1		2	14, 29	NVS (1), NS (1)			Negative (2)
Compound heterozygote	p.[R1588W];[E2438K]	Y	4	1			3		NS (1), NA(3)	3 (1)	12 (1)	Negative (1)
Compound heterozygote	p.[Q1716P];[R2029W]	Y	4				4	36	NA (4)			Unknown (1)
Compound heterozygote	p.[P240L];[R301Q]	Y	3				3		NA (3)
Compound heterozygote	p.[P240L];[N2287K]	NA	3	2			1	33, 0	NVS (1), NS (1), NA (1)	7 (1)	12 (1)	Negative (2)
Compound heterozygote	p.[P240L];[E2438K]	Y	3		2		1	10, 10	NVS (2), NA (1)		10 (1)	Negative (2)
Compound heterozygote	p.[R269W];[R1588W]	Y	3	1	1		1	7–29 (3)	NVS (1), NS (2)	3 (1)	11 (1)	Negative (3)
Compound heterozygote	p.[E956K];[R1588W]	NA	3	1	1	1		32–56 (3)	NS (3)			Negative (3)
Compound heterozygote	p.[R1081X];[R1588W]	NA	3				3		NA (3)
Compound heterozygote	p.[P240L];[Y241D]	Y	2	1			1	14	NVS (1), NA (1)			Negative (1)
Compound heterozygote	p.[P240L];[G1583S]	Y	2	1	1			11, 14	NVS (2)			Negative (2)
Compound heterozygote	p.[P240L];[R1939G]	Y	2		1	1		6, 1	NVS (2)			Negative (2)
Compound heterozygote	p.[P240L];[D2322E]	Y	2	1	1			9, 7	NVS (2)	3 (2)	12 (2)	Negative (2)
Compound heterozygote	p.[P240L];[R2382Q]	Y	2		1		1	32	NS (1), NA (1)			Negative (1)
Compound heterozygote	p.[P240L];[L2441P]	Y	2	1			1	5	NVS (1), NA (1)			Negative (1)
Compound heterozygote	p.[P240L];[F2509L]	NA	2		1		1	7	NVS (1), NA (1)	3 (1)	15 (1)	Negative (1)
Compound heterozygote	p.[P240L];[R2793Q]	NA	2				2		NA (2)
Compound heterozygote	p.[P240L];[A2934Tfs*16]	Y	2		1		1	13	NVS (1), NA(1)	4 (1)	14 (1)	Negative (1)
Compound heterozygote	p.[P240L];[V2996Cfs*38]	NA	2		2			18, 16	NVS (2)			Negative (2)
Compound heterozygote	p.[E956K];[Y2471C]	NA	2		2			6, 3	NVS (2)			Negative (2)
Compound heterozygote	p.[E956K];[F2722L]	NA	2		1		1	7, 8	NVS (2)		12 (1)	Negative (2)
Compound heterozygote	p.[D1341N];[R1588W]	NA	2			1	1	59	NS (1), NA (1)			Negative (1)
Compound heterozygote	p.[R1502X];[R2488H]	NA	2				2		NA (2)
Compound heterozygote	p.[R1588W];[V1711I]	NA	2			1	1	61	NS (1), NA(1)			Negative (1)
Compound heterozygote	p.D1626A;c.5820+5G>T	Y	2		1		1	14	NVS (1), NA (1)	3 (1)	12 (1)	Negative (1)
Compound heterozygote	p.[R1746Q];[V2996G]	NA	2				2		NA (2)
Compound heterozygote	p.[L1986P];[R2029W]	NA	2				2		NA (2)
Compound heterozygote	p.[R2029W];[D2202E]	NA	2		2			40, 43	NS (2)			Negative (2)
Compound heterozygote	p.[R2029W];[R2488H]	NA	2		1		1	38	NS (1), NA (1)			Negative (1)
Compound heterozygote	p.[L2544V];[A2753T]	NA	2				2		NA (2)
Compound heterozygote	p.[G112R];[G705_Q706insREYG]	Y	1	1				13	NVS (1)			Negative (1)
Compound heterozygote	c.336+1G>A;p.P240L	NA	1		1			22	NS (1)	3 (1)	14 (1)	Negative (1)
Compound heterozygote	p.[D160N];[P240L]	NA	1		1			1	NVS (1)	4 (1)		Negative (1)
Compound heterozygote	p.[D160N];[R1588W]	NA	1				1		NA (1)
Compound heterozygote	p.[D160N];[R2488H]	NA	1				1		NA (1)
Compound heterozygote	p.[D231E];[P240L]	NA	1	1				1	NVS (1)			Negative (1)
Compound heterozygote	p.[P240L];[D264E]	NA	1				1		NA (1)
Compound heterozygote	p.[P240L];[N281S]	Y	1		1			3	NVS (1)	3 (1)	12 (1)	Negative (1)
Compound heterozygote	p.[P240L];[R301W]	Y	1		1			12	NVS (1)			Negative (1)
Compound heterozygote	p.[P240L];[E302Rfs*11]	NA	1		1			5	NVS (1)			Negative (1)
Compound heterozygote	p.[P240L];[T317M]	NA	1		1				NA (1)
Compound heterozygote	p.[P240L];[I448F]	NA	1				1		NA (1)
Compound heterozygote	p.[P240L];[L508P]	Y	1	1				24	NVS (1)			Unknown (1)
Compound heterozygote	p.[P240L];[T512M]	NA	1		1			68	NS (1)			Negative (1)
Compound heterozygote	p.[P240L];[E541K]	NA	1				1		NA (1)
Compound heterozygote	p.[P240L];[I600Cfs*26]	NA	1		1			3	NVS (1)			Negative (1)
Compound heterozygote	p.P240L;c.1859-3C>A	NA	1				1		NA (1)
Compound heterozygote	p.[P240L];[P993R]	Y	1		1			3	NVS (1)	3 (1)		Negative (1)
Compound heterozygote	p.[P240L];[D1074N]	Y	1		1			12	NVS (1)			Negative (1)
Compound heterozygote	p.[P240L];[P1290Rfs*75]	NA	1		1			3	NVS (1)	3 (1)	10 (1)	Negative (1)
Compound heterozygote	p.[P240L];[T1368M]	NA	1				1		NA (1)
Compound heterozygote	p.[P240L];[S1424X]	Y	1		1			1	NVS (1)			Negative (1)
Compound heterozygote	p.[P240L];[G1558R]	NA	1		1			48	NS (1)	3 (1)	12 (1)	Negative (1)
Compound heterozygote	p.[P240L];[E1595K]	NA	1	1				41	NS (1)			Negative (1)
Compound heterozygote	p.[P240L];[R1916H]	NA	1				1		NA (1)
Compound heterozygote	p.[P240L];[P1932L]	NA	1		1			27	NS (1)	3 (1)	12 (1)	Negative (1)
Compound heterozygote	p.P240L;c.5821-2A>G	NA	1		1			13	NVS (1)			Negative (1)
Compound heterozygote	p.[P240L];[N1953K]	Y	1		1			1	NVS (1)			Unknown (1)
Compound heterozygote	p.P240L;c.7363-2A>C	NA	1				1	3	NVS (1)			Unknown (1)
Compound heterozygote	p.[P240L];[Q2494H]	Y	1		1			4	NVS (1)		10 (1)	Negative (1)
Compound heterozygote	p.[P240L];[N2645D]	NA	1	1				10	NVS (1)			Negative (1)
Compound heterozygote	p.[P240L];[Q2903Lfs*58]	NA	1				1		NA (1)
Compound heterozygote	p.[P240L];[T2943M]	NA	1		1			39	NS (1)	3 (1)	12 (1)	Negative (1)
Compound heterozygote	p.[P240L];[Q2993Q]	NA	1	1				2	NVS (1)	4 (1)	14 (1)	Negative (1)
Compound heterozygote	p.[P240L];[D3032N]	NA	1				1		NA (1)
Compound heterozygote	p.[P240L];[G3287S]	NA	1				1		NA (1)
Compound heterozygote	p.Y246X;c.4359+5G>A	NA	1				1		NA (1)
Homozygote	p.[R256C];[R256C]		1		1			70	NS (1)			Unknown (1)
Compound heterozygote	p.[R269W];[P1932L]	NA	1		1			43	NS (1)	3 (1)	12 (1)	Negative (1)
Compound heterozygote	p.[R269W];[R2029W]	Y	1		1			3	NVS (1)			Negative (1)
Compound heterozygote	p.[R269W];[A2870G]	NA	1	1				36	NS (1)			Negative (1)
Compound heterozygote	p.[R269W];[R3043W]	NA	1			1		43	NS (1)			Negative (1)
Compound heterozygote	p.[N281S];[I3028F]	NA	1		1			16	NVS (1)	3 (1)	13(1)	Negative (1)
Compound heterozygote	p.[Y288X];[G2017S]	Y	1	1				22	USH (1)	4 (1)	24 (1)	Positive (1)
Compound heterozygote	p.[Y389X];[R1588W]	Y	1				1		NA (1)
Compound heterozygote	p.[S401P];[G3287S]	NA	1			1		66	NS (1)			Negative (1)
Compound heterozygote	p.[E435K];[R1588W]	Y	1				1		NA (1)
Compound heterozygote	p.[T512M];[R1588W]	NA	1	1				41	NS (1)			Negative (1)
Homozygote	p.[E524*];[E524*]		1		1			2	NVS (1)	3 (1)	12 (1)	Negative (1)
Compound heterozygote	p.[G538R];[E956K]	NA	1	1				54	NS (1)			Negative (1)
Compound heterozygote	p.[G705R];[D2790Gfs*37]	Y	1	1				2	NVS (1)			Negative (1)
Compound heterozygote	p.D773A;c.8064+1G>A	NA	1		1			4	NVS (1)			Negative (1)
Compound heterozygote	p.P776T;c.4359+5G>A	NA	1				1		NA (1)
Compound heterozygote	p.[E956K];[D2202N]	Y	1	1				2	NVS (1)	3 (1)	8 (1)	Negative (1)
Compound heterozygote	p.[E956K];[D2219N]	Y	1				1		NA (1)
Compound heterozygote	p.[E956K];[F2777S]	NA	1				1		NA (1)
Compound heterozygote	c.3716-3C>G;p.R2029W	Y	1	1				8	NVS (1)	3 (1)	18 (1)	Negative (1)
Compound heterozygote	p.[N1293Tfs*72];[R1588W]	NA	1	1				56	NS (1)	6 (1)	12 (1)	Negative (1)
Compound heterozygote	p.[D1341N];[Q1716P]	Y	1	1				1	NVS (1)	3 (1)	13 (1)	Negative (1)
Homozygote	c.[4206+5G>A];[4206+5G>A]		1		1			70	NS (1)	6 (1)	12 (1)	Negative (1)
Compound heterozygote	p.[A1443D];[E2438K]	NA	1				1		NA (1)
Compound heterozygote	p.[E1488G];[R2488H]	Y	1	1				19	NVS (1)			Negative (1)
Compound heterozygote	p.[L1495R];[R2029W]	Y	1	1				3	NVS (1)			Negative (1)
Compound heterozygote	p.[R1502X];[R2029W]	NA	1				1	33	NS (1)			Negative (1)
Compound heterozygote	p.[G1583S];[R2029W]	NA	1		1			15	NVS (1)			Negative (1)
Compound heterozygote	p.[R1588W];[Q1716P]	NA	1		1			3	NVS (1)			Negative (1)
Compound heterozygote	p.[R1588W];[R1746Q]	NA	1				1		NA (1)
Compound heterozygote	p.[R1588W];[E1862K]	Y	1		1			17	NVS (1)	4 (1)	10 (1)	Negative (1)
Compound heterozygote	p.[R1588W];[P1957H]	NA	1	1				39	NS (1)			Negative (1)
Compound heterozygote	p.R1588W;c.6050-9G>A	Y	1				1		NA (1)
Compound heterozygote	p.[R1588W];[R2029W]	NA	1	1				41	NS (1)			Negative (1)
Compound heterozygote	p.[R1588W];[S2033X]	NA	1		1			49	NS (1)			Negative (1)
Compound heterozygote	p.[R1588W];[R2107X]	NA	1				1		NA (1)
Compound heterozygote	p.[R1588W];[T2280Sfs*92]	NA	1	1				16	NVS (1)			Negative (1)
Compound heterozygote	p.[R1588W];[R2382Q]	Y	1				1		NA (1)
Compound heterozygote	p.[R1588W];[L2441P]	NA	1	1				70	NS (1)			Negative (1)
Compound heterozygote	p.[R1588W];[L2473P]	Y	1				1		NA (1)
Compound heterozygote	p.[R1588W];[R2489H]	NA	1	1				26	NS (1)			Negative (1)
Compound heterozygote	p.[R1588W];[F2664I]	NA	1		1			34	NS (1)			Negative (1)
Compound heterozygote	p.[R1588W];[F2777S]	NA	1	1				31	NS (1)			Negative (1)
Compound heterozygote	p.[R1588W];[R2956S]	Y	1	1				38	NS (1)			Negative (1)
Compound heterozygote	p.[R1588W];[N2981del]	NA	1	1				34	NS (1)			Negative (1)
Compound heterozygote	p.[R1588W];[L3022P]	NA	1	1				39	NS (1)			Negative (1)
Compound heterozygote	p.[R1588W];[S3157Rfs*58]	NA	1		1			42	NS (1)			Negative (1)
Compound heterozygote	p.[E1595K];[E1862K]	Y	1		1			7	NVS (1)	5 (1)	13 (1)	Negative (1)
Homozygote	p.[T1618M];[T1618M]		1				1		NA (1)
Homozygote	p.[G1757S];[G1757S]		1				1		NA (1)
Compound heterozygote	p.S1927Cfs*16;c.5821-2A>G	NA	1		1			18	USH (1)	6 (1)	24 (1)	Positive (1)
Compound heterozygote	p.[P1932L];[A2938Gfs*25]	NA	1		1			69	NS (1)			Negative (1)
Homozygote	c.[5820+5G>T];[5820+5G>T]		1		1			69	USH (1)			Positive (1)
Compound heterozygote	p.[R2029W];[S2033X]	NA	1				1		NA (1)
Compound heterozygote	p.[R2029W];[L2441P]	NA	1				1		NA (1)
Compound heterozygote	p.[R2029W];[T2584Qfs*70]	NA	1			1		56	NS (1)			Negative (1)
Compound heterozygote	p.[R2029W];[D2695N]	NA	1	1				41	NS (1)			Negative (1)
Compound heterozygote	p.[R2029W];[R3043P]	NA	1			1		8	NVS (1)			Negative (1)
Homozygote	p.[N2282Tfs*91];[N2282Tfs*91]		1				1		NA (1)
Compound heterozygote	p.[Y2301H];[R2489C]	NA	1		1			54	NS (1)	3 (1)	12 (1)	Negative (1)
Homozygote	p.[R2382Q];[R2382Q]		1				1		NA (1)
Compound heterozygote	p.[E2438K];[T2751*]	Y	1		1			10	NVS (1)	3 (1)	12 (1)	Negative (1)
Compound heterozygote	p.[T2454T];[D2936G]	NA	1				1		NA (1)
Compound heterozygote	c[7363-2->G];[8064+1G>A]	Y	1		1			8	USH (1)	4 (1)	18 (1)	Positive (1)
Homozygote	p.[R2489C];[R2489C]		1		1			19	USH (1)	3 (1)	12 (1)	Positive (1)
Compound heterozygote	p.[N2607I];[V2996G]	NA	1				1		NA (1)
Homozygote	p.[F2777S];[F2777S]		1	1				43	NS (1)			Negative (1)
Compound heterozygote	p.[A2870G];[R2935X]	Y	1	1				8	NVS (1)	3 (1)	11 (1)	Negative (1)
Homozygote	p.[A2938Gfs*25];[A2938Gfs*25]		1		1			9	USH (1)	7 (1)	24 (1)	Positive (1)
Homozygote	p.[D3032N];[D3032N]		1			1		67	NS (1)			Negative (1)
Homozygote	p.[L3133P];[L3133P]		1		1			45	NS (1)			Negative (1)
* Confirmation of trance configuration by segregation analysis, Y: Yes, NA: No family sample available
** HA: Hearing aid, CI: Cochlear implant, EAS: Electric acoustic stimulation
*** When clinical information was collected
**** USH: Usher syndrome, NVS: No visual symptoms (to date), NS: Nonsyndromic, NA: Clinical data not available
