# Supplementary material for: Variants in CDH23 cause a broad spectrum of hearing loss: from non-syndromic to syndromic hearing loss as well as from congenital to age-related hearing loss
Source: Hum Genet. 2022 Jan 12;141(3-4):903–14. doi: 10.1007/s00439-022-02431-2 (PMC9034991; doi:10.1007/s00439-022-02431-2)
Supplement: Supplementary file 3 — Supplementary file3 (XLSX 12 KB) Table 3 Combinations of biallelic CDH23 variants showing associated visual impairment [file 439_2022_2431_MOESM3_ESM.xlsx]

## Sheet: Sheet1
Table 3: Combination s of biallelic CDH23 variants showing associated visual impairment
Case Number	Amino acid Change/Nucleotide change	Mutations	Hereditary form	Threshold* (Rt)(dB)	Threshold* (Lt)(dB)	Severity	Retinitis pigmentosa	Residual hearing in the lower frequencies** (dB)	Residual hearing in the higher frequencies*** (dB)	Age	Age Aware- ness	Progres- sive- ness	CI/EAS	Vertigo	Tinnitus	Neck is supported when sitting (month)	Walking started (month)
0624	p.[A2938Gfs*25];[A2938Gfs*25]	novel, homozygote	Autosomal recessive	110	110	Severe	+			9	0	-	CI	-	-	7	24
3330	p.[R2489C]:[R2489C]	novel, homozygote	Autosomal recessive	110	110	Severe	+	88.3333	108.333	14	0?	-	CI	-	-	3	12
3687	p.[S1927Cfs*16]:[N/A].[c.5779_5780del]:[c.5821-2A>G]	reported, heterozygote	Sporadic	115	115	Severe	+	95	111.667	14	0	-	HA	-	-	6	24
4177	p.[Y288X]:[G2017S]	novel and reported, heterozygote	Unknown	115	115	Severe	+	95	111.667	17	0	-		-	-	4	24
7067	p.[NA]:[NA].[c.5820+5G>T]:[c.5820+5G>T]	novel, homozygote	Sporadic	106.25	106.25	Severe	+	83.3333	111.667	67	18	+	HA	-	-
9038	p.[NA]:[NA].[c.7363-2->G]:[c.8064+1G>A]	novel and novel, heterozygote	Sporadic	105	105	Severe	+			7	0****	-	CI	-	-	4	18
*Average of 500, 1000, 2000 and 4000 Hz. **Average of 125, 250, and 500 Hz. ***Average of 2000, 4000, and 8000 Hz. ****Found by newborn hearing screening.
